# Supplementary material for: Protein analysis and gene expression indicate differential vulnerability of Iberian fish species under a climate change scenario
Source: PLoS One. 2017 Jul 18;12(7):e0181325. doi: 10.1371/journal.pone.0181325 (PMC5515415; doi:10.1371/journal.pone.0181325)
Supplement: S4 Table — (XLSX) [file pone.0181325.s007.xlsx]

## Sheet: Suplementar
		Suplementary Table S4 – Predicted proteins physical and chemical parameters.
		Proteins
Physical and chemical parameters		LDHA		HIF1α		CRY1AA		HSC70		HSP90		HSP70		STIP1		FKBP4		LOX		CS		NDUFB8		PER1A		GLULA		GBP1
		S. torgalensis	S. carolitertii	S. torgalensis	S. carolitertii	S. torgalensis	S. carolitertii	S. torgalensis	S. carolitertii	S. torgalensis	S. carolitertii	S. torgalensis	S. carolitertii	S. torgalensis	S. carolitertii	S. torgalensis	S. carolitertii	S. torgalensis	S. carolitertii	S. torgalensis	S. carolitertii	S. torgalensis	S. carolitertii	S. torgalensis	S. carolitertii	S. torgalensis	S. carolitertii	S. torgalensis	S. carolitertii
Molecular Weight (kDa)		30.13	29.59	85.29	85.22	70.88	70.9	70.55	70.53	88.11	88.58	70.92	70.92	47.37	47.37	52.43	52.41	42.45	42.45	52.8	52.8	21.68	21.68	15.58	15.54	43.04	43.04	61.25	61.27
Theorethical pI		7.81	7.81	5.2	5.24	8.15	8.15	5.32	5.26	5.25	5.25	5.55	5.55	6.72	6.72	5.55	5.55	8.56	8.56	8.44	8.44	6.58	6.58	4.68	4.68	5.75	5.75	5.03	5.11
Instability index		31.7	32.7	56.28	56.22	48.02	48.07	33.64	34.42	39.04	39.11	34.83	34.83	38.35	37.92	34.35	34.92	58.32	58.32	27.31	27.31	53.68	53.68	42.84	42.84	44.04	43.32	46.03	45.57
Aliphatic index		100.15	100.93	81.52	82.03	76.18	76.34	81.32	81.77	85.77	84.71	82.32	82.32	65.95	65.95	69.94	70.77	61.82	61.82	89.33	89.33	57.3	57.3	74.09	74.09	66.48	66.48	80.96	79.85
GRAVY		-0.051	-0.045	-0.394	-0.39	-0.412	-0.409	-0.444	-0.45	-0.638	-0.648	-0.45	-0.45	-0.928	-0.929	-0.647	-0.645	-0.574	-0.574	-0.163	-0.163	-0.795	-0.795	-0.546	-0.526	-0.501	-0.501	-0.623	-0.613
Size (aa)		274	269	770	770	626	626	644	644	694	694	647	647	415	415	469	469	374	374	476	476	189	189	137	137	383	383	531	531
